# Supplementary material for: Clay-Coated Meshes with Superhydrophilicity and Underwater Superoleophobicity for Highly Efficient Oil/Water Separation
Source: Materials (Basel). 2023 Jun 15;16(12):4396. doi: 10.3390/ma16124396 (PMC10304548; doi:10.3390/ma16124396)
Supplement: Supplementary file 1 [file materials-16-04396-s001.zip]

Archive with 1 entries (1 files):
- materials-2426592-supplementary.pdf
